# Supplementary material for: Design and Functional Characterization of HIV-1 Envelope Protein-Coupled T Helper Liposomes
Source: Pharmaceutics. 2022 Jun 30;14(7):1385. doi: 10.3390/pharmaceutics14071385 (PMC9318220; doi:10.3390/pharmaceutics14071385)
Supplement: Supplementary file 1 [file pharmaceutics-14-01385-s001.zip]

Archive with 1 entries (1 files):
- pharmaceutics-1774315-supplementary.pdf
